# Supplementary material for: Simultaneous monitoring of SARS-CoV-2 and bacterial profiles from the air of hospital environments with COVID-19-affected patients
Source: Aerobiologia (Bologna). 2022 Sep 8;38(3):391–412. doi: 10.1007/s10453-022-09754-7 (PMC9453715; doi:10.1007/s10453-022-09754-7)
Supplement: Supplementary file 1 — Supplementary file1 (XLSX 884 KB) [file 10453_2022_9754_MOESM1_ESM.xlsx]

## Sheet: Table S1
Table S1. Heat-map of the 45 bacterial phyla detected in all the analysed samples. The bacterial phyla which were not classified (denoted as “Unclassified”) are also reported.
Sampling Date (year 2020)	2020-04-30	2020-05-01	2020-05-05	2020-05-06	2020-05-05	2020-05-17	2020-05-21		2020-05-07	2020-05-07		2020-05-01	2020-05-14	2020-05-02	2020-06-04	2020-05-03		2020-05-08	2020-07-16	2020-07-11
Phyla	HIRPA	RPA	RP1B	RP2B	BTPB	RP1B+C	RP2B+C		EF1	EF2		HIR1	HIR2	R1	R2	MSR		RB1	RB2	PSD	mean
Proteobacteria	26.7809	40.0073	22.3852	16.7835	20.9925	23.7322	32.8597		33.2154	31.6283		48.3678	20.5597	39.6698	39.8289	25.6881		27.1756	28.9923	37.4575	30.3603
Actinobacteria	18.4009	18.2995	31.0291	22.0335	27.7383	27.1178	24.6733		18.5243	32.5452		15.1526	16.7897	21.5496	24.3361	25.6881		26.4938	25.0718	23.4541	23.4646
Firmicutes	35.7629	22.8588	39.3256	41.5124	39.5903	22.3234	18.0896		18.5464	11.3729		15.2056	20.4068	9.39476	9.11472	20.8716		9.66322	12.6461	18.3575	21.4731
Bacteroidetes	6.83306	7.21891	3.7014	15.6708	9.13415	7.73267	8.67375		15.042	5.89275		3.08025	30.3977	8.21881	10.2362	9.17431		9.13223	10.0905	8.04677	9.89861
Acidobacteria	6.20863	5.52354	1.19966	1.28359	0.746116	5.71586	4.941		5.19092	6.63774		9.16248	3.44475	10.6321	4.38735	2.06422		15.2521	7.43335	3.17244	5.47034
Cyanobacteria	0.256896	0.435817	0.168245	0.237547	0.0512794	2.64252	1.65209		0.229987	1.2411		0.395967	0.880943	0.884817	2.92581	0.917431		1.50826	2.76738	2.16687	1.139
Chloroflexi	0.48754	0.389521	0.168245	0.165658	0.088457	1.44276	0.999237		1.17205	2.14654		0.554814	1.10636	0.991851	1.30249	1.14679		1.79752	1.94645	1.27191	1.01048
Verrucomicrobia	0.515667	0.483709	0.141424	0.243798	0.119225	2.63547	1.49827		2.54902	0.938191		0.501865	0.845965	0.930485	0.700605	0.688073		0.692149	1.71003	0.910763	0.947336
Planctomycetes	0.480039	0.555547	0.208478	0.162532	0.0782011	1.13049	1.45013		0.58971	1.34097		0.969197	1.10507	0.890525	1.05159	0.458716		1.46281	1.92469	0.91302	0.868925
Gemmatimonadetes	0.414409	0.77585	0.16215	0.0989779	0.130763	1.09762	0.718605		0.457025	1.45886		0.628482	0.763052	0.723552	1.38613	0.229358		0.683884	1.34453	0.769691	0.696644
candidate_division_WPSUnclassified1	0.206267	0.485305	0.14752	0.0750148	0.102559	0.923882	0.850114		0.364146	0.815391		0.582439	0.805804	0.556578	0.760931	0.229358		0.793388	1.404	0.657962	0.574156
DeinococcusUnclassifiedThermus	0.67318	0.584282	0.247492	0.0604286	0.0756371	0.241829	0.275935		1.32832	0.537045		1.60228	0.156756	0.305405	0.729397	0.688073		0.580579	0.542454	0.242644	0.521867
Candidatus_Saccharibacteria	0.296274	0.245845	0.0597393	0.105229	0.0474335	0.336918	0.425057		0.104673	0.108064		0.0644597	0.255214	0.558005	0.545676	0		0.417355	0.719404	0.487546	0.280994
Armatimonadetes	0.285023	0.201146	0.0792461	0.159407	0.0769191	0.248873	0.238361		0.250627	0.324192		0.264745	0.224122	0.42671	0.316712	0		0.454545	0.348099	0.150101	0.238166
Fusobacteria	0.0900073	0.0989767	0.154835	0.20004	0.251269	0.459006	0.0974579		0.112045	0.0573066		0.0299277	0.0505247	0.189807	0.00274209	0		0.00206612	0.0377107	0.085772	0.112911
Latescibacteria	0.303775	0.110151	0.0207259	0.0354237	0.0153838	0.0586965	0.0610579		0.0619195	0.0507573		0.138128	0.0207281	0.171255	0.0767786	0		0.0805785	0.0304586	0.0180573	0.0737573
Nitrospirae	0.00750061	0.0127712	0.0329176	0.00833498	0.0256397	0.0457832	0.0669289		0.0648681	0.111339		0.00230213	0.0492292	0.0356781	0.0616971	0		0.192149	0.153744	0.0981864	0.057004
Tenericutes	0.06188	0.0303316	0.00853419	0.0187537	0.00640993	0.0305222	0.0387483		0.0958278	0.029472		0.0506469	0.0803213	0.0941902	0.00959732	0		0.0309917	0.0203057	0.0586861	0.0391305
Chlamydiae	0.0300024	0.00957839	0.00121917	0.00625124	0.0115379	0.0375657	0.0704515		0.0103199	0.00491199		0.0207192	0.0181371	0.145567	0.189204	0		0.0413223	0.0449627	0.0135429	0.0385467
Parcubacteria	0.0300024	0.0191568	0.00609585	0.00625124	0.00384596	0.0234786	0.0587096		0.0103199	0.00818666		0	0.0958673	0.057085	0.0219367	0		0.00206612	0.056566	0.0654576	0.0273545
BRC1	0.00750061	0.00638559	0.00609585	0.00937686	0.00128199	0.0223047	0.0352257		0.0280112	0.0163733		0.0828767	0.0246146	0.0242611	0.0548418	0		0.0227273	0.0623677	0.0406288	0.0261691
Spirochaetes	0.00562546	0.00638559	0.0341368	0.0281306	0.0179478	0.0223047	0.0469677		0.0058971	0.0229226		0.0805746	0.0285011	0.0299696	0.0109684	0		0.0247934	0.0522148	0.0259573	0.0260763
Synergistetes	0.00562546	0.0191568	0.00609585	0.0135443	0.00256397	0.0633922	0.0234838		0.0383311	0.019648		0.0207192	0.0285011	0.0313967	0.0109684	0		0.00619835	0.0174049	0.0180573	0.0191228
Aquificae	0.00562546	0.0255424	0.00243834	0.00312562	0.00128199	0.016435	0.0117419		0.016217	0.0114613		0.0828767	0.00906853	0.0156984	0.0178236	0		0.0123967	0.0290082	0.0124144	0.016068
SR1	0.00562546	0.00957839	0.00121917	0.00833498	0.0089739	0.0140872	0.0223096		0.0221141	0.00491199		0	0.00259101	0.0371052	0.00137105	0		0.0247934	0.0101529	0.00790005	0.0106511
Poribacteria	0.0168764	0.00798199	0.00365751	0.00520936	0	0.0140872	0.00704515		0.00294855	0.0163733		0.0207192	0.010364	0.00998987	0.00959732	0		0.0247934	0.0145041	0.0101572	0.0102532
Microgenomates	0.00562546	0.0191568	0.00487668	0.00208375	0.00128199	0.00821751	0.0117419		0.0132685	0.00654932		0.0115107	0.00777303	0.0185526	0.00685523	0		0.00619835	0.0232066	0.00902863	0.00917217
Thermotogae	0.00187515	0.00638559	0.00121917	0.00416749	0.00384596	0.0129132	0.0117419		0.00737137	0.014736		0.0069064	0.00518202	0.0142712	0.0137105	0		0.00826446	0.0159545	0.0169287	0.00855727
Chlorobi	0.0037503	0.0015964	0.00731502	0.00208375	0	0.00939144	0.0129161		0.00884564	0.014736		0	0.00647752	0.011417	0.0191946	0		0	0.0145041	0.00338574	0.0068008
candidate_division_WPSUnclassified2	0.00187515	0	0	0.00416749	0	0	0		0	0.0507573		0	0	0.00142712	0.0246788	0		0	0.0188553	0.00225716	0.00611873
Fibrobacteres	0	0.0015964	0.0256026	0	0.00512794	0.00469572	0.0117419		0.00884564	0.00491199		0.00230213	0.0116595	0.00428137	0.00274209	0		0.00206612	0.00435123	0.00902863	0.00582078
Elusimicrobia	0	0	0.00121917	0.00520936	0.00256397	0.00352179	0.0140903		0.00147427	0.00491199		0	0.00518202	0.00713562	0.0178236	0		0.00206612	0.00870246	0.00677147	0.00474542
Aminicenantes	0.0037503	0.0015964	0.00121917	0	0.00128199	0.00234786	0		0.0103199	0.00491199		0.00230213	0.0012955	0.00856274	0.00548418	0		0.00619835	0.0174049	0.00225716	0.00405486
Lentisphaerae	0	0.0015964	0	0.00104187	0.00256397	0.00234786	0.00587096		0.00442282	0		0	0.00518202	0.00713562	0.00137105	0		0.0103306	0	0.0124144	0.00319279
Ignavibacteriae	0.0037503	0.0015964	0	0.00104187	0	0.00352179	0.00352257		0	0.00327466		0	0.00259101	0.00142712	0.00137105	0		0.0227273	0	0.00677147	0.00303503
Deferribacteres	0.00187515	0.0015964	0	0.00208375	0.00384596	0.00117393	0.00234838		0.00147427	0.00491199		0	0.0012955	0.0057085	0.00959732	0		0.00413223	0.00145041	0.00902863	0.00297191
Thermodesulfobacteria	0.00187515	0.0015964	0	0.00208375	0	0.00117393	0.00117419		0.00147427	0.00818666		0	0	0.00285425	0.00137105	0		0.00413223	0.00145041	0.00338574	0.0018093
candidate_division_ZB3	0.00187515	0	0.00121917	0	0	0.00352179	0.00234838		0.00147427	0		0	0.00259101	0	0.00137105	0		0	0.00145041	0	0.000932425
Nitrospinae	0	0	0	0.00104187	0	0.00234786	0.00117419		0	0.00163733		0	0.0012955	0.00285425	0.00137105	0		0.00206612	0.00145041	0	0.000896387
Hydrogenedentes	0	0.0015964	0.00121917	0	0	0	0.00352257		0	0		0	0	0.00285425	0	0		0	0.00290082	0.00112858	0.000777752
Atribacteria	0	0.0015964	0.00121917	0	0	0	0.00117419		0	0		0.00230213	0	0	0.00137105	0		0	0.00435123	0.00112858	0.000773103
Dictyoglomi	0	0.0015964	0	0	0	0	0		0	0.00327466		0	0.0012955	0.00142712	0.00137105	0		0	0.00145041	0.00112858	0.000679043
Chrysiogenetes	0.00187515	0	0	0	0	0.00117393	0.00117419		0.00294855	0		0	0.0012955	0	0	0		0	0	0.00112858	0.000564465
Cloacimonetes	0	0	0	0.00104187	0	0	0.00117419		0	0.00163733		0	0	0.00142712	0	0		0	0	0.00338574	0.00050978
Caldiserica	0	0	0	0	0	0.00117393	0		0	0		0.00230213	0	0	0	0		0	0	0	0.000204474
Unclassified	1.80015	1.53733	0.653475	1.03875	0.661505	1.81255	2.029		1.90476	2.53459		2.90989	1.7865	3.33376	1.80018	12.156		3.3595	2.41203	1.39718	2.53689

## Sheet: Table S2
Table S2. Heat-map of the 100 most abundant (mean relative abundance RA ≥ 0.14%) bacterial genera detected in all the analysed samples. The bacterial genera with a mean RA% < 0.14% range and the unclassified ones (denoted as “Others” and “Unclassified”, respectively) are also reported.
Sampling Date (year 2020)	2020-04-30	2020-05-01	2020-05-05	2020-05-06	2020-05-05	2020-05-17	2020-05-21		2020-05-07	2020-05-07		2020-05-01	2020-05-14	2020-05-02	2020-06-04	2020-05-03		2020-05-08	2020-07-16	2020-07-11
Genera	HIRPA	RPA	RP1B	RP2B	BTPB	RP1B+C	RP2B+C		EF1	EF2		HIR1	HIR2	R1	R2	MSR		RB1	RB2	PSD	mean
Staphylococcus	22.624	16.1464	28.0574	19.613	20.6651	6.98764	8.76284		3.93354	1.03164		4.78394	1.37867	1.8542	1.59326	7.11009		0.717046	2.32825	5.77611	9.02137
Corynebacterium	4.69395	3.98352	12.1323	10.9776	13.9908	4.66195	4.17944		4.15764	1.39025		3.34507	1.93065	1.85849	1.01053	4.81651		4.02331	2.75328	7.14536	5.12063
Sphingomonas	3.40747	2.87708	0.610819	2.37244	0.584608	3.65466	6.25683		8.58655	5.01572		2.35974	2.66404	6.55181	9.39368	2.98165		4.29608	5.07137	2.60416	4.07581
Pseudomonas	1.57528	4.10008	4.01483	2.53811	3.03201	1.77039	2.09148		3.82886	0.365167		2.33442	0.750233	4.5049	0.737673	0.917431		0.502139	0.49031	1.2462	2.04703
Acinetobacter	0.988298	1.48963	3.9941	3.34351	9.47167	0.710269	1.48083		0.52339	0.207965		1.54477	0.82409	1.29466	0.588219	1.6055		0.756308	0.313334	5.40135	2.03164
Methyloversatilis	4.28137	3.75521	1.69956	0.0343832	0.0461533	0.0716139	0.0140919		0.387751	0.132639		17.8765	0.00388722	0.466763	0.0315362	0.458716		0.640589	0.0188581	0.00338642	1.76018
Pedobacter	0.150026	0.24907	0.0377952	0.183377	0.0692299	0.326372	0.68346		0.260958	0.194865		0.00460437	22.3904	0.82647	0.287939	1.14679		0.365755	0.419229	0.382666	1.64582
Rubellimicrobium	0.378816	2.3023	0.234086	0.214635	0.260253	1.35245	1.21191		2.63022	3.75319		0.485761	1.30222	1.74858	2.56952	0.917431		1.23985	2.24991	1.03625	1.40514
Hymenobacter	1.60716	1.51198	0.180442	0.87	0.1641	0.603435	2.1455		3.28778	1.62278		0.82188	0.504043	1.73287	3.30171	0.229358		0.696382	3.00424	0.820644	1.35908
Nocardioides	0.635736	1.06813	0.29017	0.219844	0.15128	1.56142	1.62879		1.01582	3.83179		0.322306	1.16876	1.70718	2.08962	0.688073		2.67807	2.50232	1.39295	1.35013
Bacillus	0.268172	0.539652	0.306019	0.118778	0.0897424	1.52268	1.80729		0.418712	3.66477		0.56864	3.04369	0.69943	1.62891	1.6055		0.867894	3.82094	1.72708	1.33517
Bacteroides	0.472583	0.212348	0.886358	10.2754	3.81662	1.17869	0.232517		1.08511	0.0605882		0.149642	0.161967	0.219821	0.717106	1.6055		0.969148	0.0899385	0.495547	1.33111
Gp15	4.17073	1.1288	0.331622	0.630359	0.314099	0.914545	0.744525		1.54953	1.35259		4.38336	0.281175	2.08402	0.651292	0		2.36811	0.525125	0.0485388	1.26344
Massilia	1.23397	2.05802	0.159715	0.515749	0.243587	0.434379	0.833774		2.42234	0.964499		2.99284	0.506634	1.46024	2.45023	0		0.841031	1.42451	0.828545	1.13941
Propionibacterium	2.02911	0.584356	3.52349	2.3266	3.2538	0.183144	0.176149		0.283073	0.242353		2.39657	0.0336892	0.212684	0.593704	1.37615		0.588928	0.0913891	0.211087	1.06507
Arthrobacter	0.650739	0.491754	0.280416	0.163581	0.124357	1.08477	1.00875		0.990756	2.78051		0.481157	2.41008	1.07198	1.91137	0.688073		0.712913	1.94963	1.20331	1.05907
Gp16	0.920786	0.782335	0.293827	0.11982	0.074358	1.48511	1.02402		0.641338	1.72431		1.88088	1.08194	0.900695	1.08731	1.14679		1.86804	1.72624	0.842091	1.03529
Methylobacterium	1.02393	2.27995	0.149962	0.378216	0.124357	0.727879	2.29464		1.46549	1.43283		0.485761	0.625842	1.8385	2.59557	0		0.444279	0.995126	0.392825	1.01501
Microvirga	0.206286	0.407134	0.297485	0.144826	0.130768	1.36536	1.30585		0.71358	2.39405		0.250938	1.07417	1.01632	1.67416	0.688073		1.31837	2.3297	1.44487	0.985997
Streptococcus	3.49374	0.25386	0.885139	1.76188	2.5192	1.70582	0.497916		0.678196	0.0311129		0.483459	0.351145	0.552407	0.0603302	1.37615		0.0516604	0.156667	1.00351	0.93307
Paracoccus	0.517591	1.16712	1.11313	1.07838	0.914091	0.683267	2.22418		0.352367	0.702496		0.193384	0.317456	2.11114	1.16684	0		0.396752	0.461297	2.01718	0.906863
Prevotella	1.1177	0.59234	0.395021	1.42222	1.93074	0.842931	0.209031		6.33671	0.0376629		0.0897852	0.106251	0.0999186	0.0397631	0.917431		0.059926	0.0435186	0.136586	0.845737
Solirubrobacter	0.178156	0.370412	0.214579	0.087521	0.0769221	1.23035	1.20134		0.40102	2.69044		0.361443	0.710065	0.884994	1.18055	0.688073		1.6738	1.70013	0.612943	0.838984
Micrococcus	0.294427	0.649817	5.88264	1.24405	1.79228	0.154968	0.600082		0.126793	0.0671383		0.324608	0.0855188	0.840744	0.207042	0.229358		0.0475275	0.0580248	1.40875	0.82434
Finegoldia	0.103143	0.202769	2.26284	3.44041	4.50379	0.221886	0.169103		1.1146	0.0131002		0.0207197	0.0233233	0.165579	0.0246805	0.917431		0.2769	0.0507717	0.212216	0.80725
Streptomyces	0.170655	0.391168	0.141427	0.0718922	0.0935885	1.00025	2.02337		0.163652	0.548569		0.14734	0.732093	2.14111	0.714364	0.458716		1.57254	0.916792	0.728081	0.7068
Gemmatimonas	0.414448	0.775949	0.162154	0.098982	0.130768	1.09769	0.718689		0.457045	1.45903		0.628496	0.763191	0.723696	1.38622	0.229358		0.683983	1.34473	0.769847	0.696722
Roseomonas	0.695747	0.951575	0.132893	0.15212	0.121793	0.747837	0.662322		0.353841	1.06275		0.244032	0.43796	0.967783	2.26375	0.688073		0.73771	0.763027	0.45491	0.672831
Anaerococcus	0.665742	0.360832	1.42646	2.25262	2.46407	0.696181	0.469732		1.39178	0.0131002		0.122016	0.0505338	0.258361	0.117918	0.229358		0.134317	0.0522224	0.646807	0.667768
Gp6	0.211912	0.590743	0.126797	0.122946	0.101281	1.13173	1.41037		0.430507	1.0693		0.557129	0.688038	0.635197	0.814457	0.229358		0.869961	1.56087	0.791295	0.66717
Brevibacterium	0.68637	0.905274	1.94828	1.13881	1.55254	0.408551	0.888967		0.123844	0.0753259		0.0138131	0.406862	0.328304	0.371579	0.229358		0.0185977	0.156667	0.620845	0.580823
WPSUnclassified1_genera_incertae_sedis	0.206286	0.485367	0.147523	0.075018	0.102563	0.923937	0.850214		0.364162	0.815484		0.582453	0.80595	0.55669	0.760983	0.229358		0.793503	1.4042	0.658095	0.574223
Blastococcus	0.28505	0.787125	0.0926592	0.0645988	0.0576916	0.570563	0.494393		0.375956	1.56056		0.418998	0.459988	0.603794	1.6536	0.458716		0.539334	0.918243	0.377022	0.571664
Rubrobacter	1.06894	0.470998	0.128016	0.0812695	0.073076	0.439075	0.784452		0.361213	0.995611		0.154246	0.37706	0.560972	0.787034	0.458716		0.611659	1.4129	0.623102	0.552255
Geodermatophilus	0.206286	0.306548	0.0573024	0.0583473	0.035897	0.868759	0.416887		0.778451	2.29253		0.0230218	0.73598	0.345433	0.730818	0.688073		0.944351	0.549785	0.195284	0.543162
Dietzia	0.328182	0.25386	1.43866	1.16799	2.37946	0.11153	0.0915977		0.235894	0.173577		1.10965	0.0932933	0.178426	0.0987221	0.458716		0.154981	0.171173	0.177223	0.507231
Enterococcus	0.270047	0.276212	0.165811	0.42406	0.262817	1.78213	0.331161		2.36189	0.0163752		0.124318	1.61708	0.168434	0.124774	0.229358		0.0227306	0.158118	0.196413	0.501867
GpI	0.0712625	0.266633	0.0341376	0.0573054	0.00512814	0.550605	0.515531		0.0530762	0.689395		0.133527	0.299316	0.228385	1.82225	0.229358		0.330626	1.42886	0.936911	0.450136
Aridibacter	0.204411	0.565197	0.163373	0.0760599	0.0794862	0.527125	0.29828		0.107627	0.319316		1.32836	0.27081	0.499593	0.405858	0.229358		0.919554	1.00818	0.396212	0.435224
Modestobacter	0.0637612	0.509316	0.0865632	0.0531377	0.0461533	0.693833	0.352299		0.290445	1.57202		0.207197	0.483311	0.578101	1.23951	0		0.376087	0.49176	0.26527	0.429927
Kocuria	0.83077	0.480577	0.364541	0.224012	0.292304	0.27002	0.668193		0.235894	0.189952		0.27396	0.159376	0.423941	0.442878	0		0.417416	0.213241	1.54985	0.413937
Neisseria	0.146276	0.015966	0.0438912	0.161497	0.22692	0.001174	0.0152663		0	0		0.0713677	0.0142531	0.00856445	0.00548456	0.229358		0.024797	0.0333643	5.97365	0.410108
Flavisolibacter	0.275673	0.260246	0.0963168	0.10315	0.108973	0.439075	0.446245		0.123844	0.581319		0.163455	0.402975	0.548125	0.869303	0		0.413283	1.20837	0.88047	0.407107
Peptoniphilus	0.480084	0.303354	0.835152	1.42117	1.98459	0.27589	0.110387		0.321406	0.0229253		0.00920874	0.0155489	0.0785075	0.0109691	0.458716		0.059926	0.0145062	0.138843	0.384776
Escherichia/Shigella	0.382567	1.85046	0.0109728	0.0218802	0.0294868	0.104486	0.24426		0.0516019	0.530556		0.0897852	2.38157	0.0913542	0.157681	0.229358		0.0413283	0.0290124	0.141101	0.375733
GpXIII	0.00562598	0.0654607	0.0512064	0.0416767	0.00897424	1.15169	0.760965		0.0309611	0.0753259		0.025324	0.199544	0.222676	0.643065	0.458716		0.67985	0.867471	0.912077	0.364742
Rhodococcus	0.5701	0.359236	0.22799	0.0885629	0.0564095	0.115052	0.281839		0.246215	0.307854		1.41584	0.111434	0.445352	0.359239	0.458716		0.539334	0.413427	0.128684	0.360311
Spartobacteria_genera_incertae_sedis	0.0825144	0.170836	0.0292608	0.0739761	0.0333329	0.516559	0.704597		0.141537	0.599332		0.216405	0.395201	0.405384	0.357868	0.229358		0.520736	1.09232	0.472971	0.355423
Klebsiella	0.371315	3.4327	0.0621792	0.0208383	0.0307688	0.545909	0.0704597		1.13524	0.00163752		0.0230218	0.124391	0.0799349	0.00137114	0		0.00206641	0	0.115138	0.353939
Oxalophagus	1.08582	0.378395	0.271882	0.012503	0.0243587	0.0563519	0.0187893		0.110575	0.275103		2.96982	0.0401679	0.0542415	0.102836	0.229358		0.198376	0.0768829	0.0338642	0.349372
Gp4	0.0750131	0.210752	0.0280416	0.0906467	0.0333329	0.603435	0.333509		0.181344	0.388092		0.181873	0.274697	0.298329	0.303022	0		1.29564	0.81815	0.273172	0.317003
Enhydrobacter	0.0506339	0.189996	0.635203	0.453234	0.314099	0.0798319	0.698726		0.0398072	0.00655008		0.476552	0.0505338	0.288337	0.097351	0		0.0103321	0.0681792	1.9122	0.315974
Lactobacillus	0.322556	0.183609	0.067056	0.0312575	0.0499994	0.434379	0.311197		0.181344	0.0425755		0.45353	1.33979	0.23124	0.207042	0.458716		0.181844	0.348149	0.510221	0.314971
Nitrolancea	0.0975171	0.199575	0.0707136	0.0343832	0.0282048	0.382723	0.291234		0.106152	0.68612		0.154246	0.191769	0.383973	0.437394	0.229358		0.723245	0.644076	0.513608	0.30437
Gp3	0.127522	0.381588	0.0804672	0.0687665	0.0538455	0.424987	0.320592		0.0899347	0.316041		0.497272	0.34078	0.31974	0.351012	0.229358		0.506272	0.665835	0.273172	0.296893
Enterobacter	0.016878	0.0846199	1.29357	0.295904	0.66794	0.00939199	0.0187893		0.00294868	0.0262003		0.00460437	0.231937	0.0185563	0.0109691	0		0	0.0333643	2.18312	0.288164
Skermanella	0.016878	0.74721	0.0451104	0.0114611	0.0499994	0.528299	0.163232		0.0751913	0.425755		0.00460437	0.145123	0.426795	0.320847	0.229358		0.838964	0.417779	0.361219	0.282813
Flavobacterium	0.444453	0.391168	0.159715	0.284443	0.071794	0.302892	0.27949		0.119421	0.116264		0.285471	0.20084	0.730833	0.426425	0.229358		0.206641	0.192933	0.345415	0.281621
Saccharibacteria_genera_incertae_sedis	0.296302	0.245877	0.0597408	0.105234	0.0474353	0.336938	0.425107		0.104678	0.108076		0.0644612	0.255261	0.558117	0.545714	0		0.417416	0.719508	0.487645	0.28103
Akkermansia	0.0712625	0.0830233	0.0012192	0.0489701	0.0423071	1.66238	0.12213		2.18644	0		0	0.0155489	0.0114193	0.00274228	0.458716		0.00413283	0.00580248	0.0225762	0.278746
Novosphingobium	0.204411	0.118149	0.0316992	0.106275	0.0333329	0.309936	0.339381		0.24474	0.548569		0.0483459	0.187882	0.324022	0.430538	0.458716		0.675718	0.394569	0.191897	0.273422
Clostridium_sensu_stricto	0.16878	0.121342	0.0841248	0.0698084	0.0910245	0.486035	0.320592		0.151857	0.309491		0.0897852	0.409454	0.345433	0.209784	0.917431		0.0743909	0.274167	0.478615	0.270713
Rhizobium	0.243793	0.218735	0.153619	0.16879	0.114101	0.207798	0.512008		0.306663	0.19159		0.191081	0.168446	0.294046	0.403115	0.229358		0.314095	0.384415	0.372507	0.263186
Pseudonocardia	0.217538	0.215541	0.054864	0.025006	0.0230766	0.388593	0.176149		0.116473	0.587869		0.154246	0.256556	0.703713	0.297537	0		0.661253	0.368458	0.174965	0.260108
Cloacibacterium	0.34506	0.823847	0.585216	0.208383	1.08204	0.257106	0.317069		0.0265381	0.00327504		0.036835	0.00518296	0.179854	0.0438765	0.229358		0.0888558	0.0072531	0.137715	0.257498
Bifidobacterium	0.114395	0.576373	0.0780288	0.181293	0.0512814	0.26415	0.172626		2.34272	0.0458505		0.00230218	0.0544211	0.134176	0.0315362	0		0.119852	0.0275618	0.159162	0.25622
Ilumatobacter	0.0900158	0.130921	0.036576	0.0573054	0.0461533	0.335764	0.443896		0.106152	0.607519		0.186477	0.281175	0.20412	0.31262	0.229358		0.305829	0.549785	0.257368	0.245943
Brevundimonas	0.31693	0.247473	0.06096	0.0593892	0.130768	0.19371	0.257178		0.110575	0.124451		0.296982	0.103659	0.415376	0.308507	0.229358		0.520736	0.185679	0.585852	0.243976
Devosia	0.11627	0.245877	0.0280416	0.0385509	0.0474353	0.260628	0.286536		1.06742	0.23089		0.00230218	0.143827	0.244087	0.285197	0		0.613725	0.343797	0.14223	0.240989
Craurococcus	0.416323	0.359236	0.101194	0.0218802	0.0256407	0.17023	0.135048		0.144485	0.478155		0.980731	0.119208	0.15987	0.507322	0		0.19011	0.204538	0.0677285	0.2401
Gemmiger	0.0637612	0.015966	0.301142	2.27555	0.64871	0.132662	0.0152663		0.294868	0		0.00920874	0.0064787	0.0371126	0	0		0.119852	0.0072531	0.134328	0.23895
Ornithinimicrobium	0.0937664	0.16924	0.079248	0.0281317	0.0153844	0.467251	0.162057		0.0840373	0.936661		0.0713677	0.111434	0.186991	0.305764	0.229358		0.411216	0.442439	0.263012	0.238668
Brachybacterium	0.215663	0.113359	0.218237	0.218802	0.280766	0.272368	0.194939		0.0884603	0.124451		0.250938	0.417228	0.208402	0.405858	0		0.446346	0.169723	0.329612	0.232656
Pontibacter	0.0337559	0.143694	0.0841248	0.0635569	0.0884604	0.151446	0.130351		0.0530762	0.25709		0.207197	0.147714	0.208402	0.344156	0.229358		0.762507	0.3496	0.531669	0.222715
Adhaeribacter	0.0731378	0.332093	0.0268224	0.0541796	0.0525634	0.221886	0.162057		0.175446	0.262003		0.0483459	0.230642	0.284054	0.316733	0.229358		0.254169	0.468551	0.452652	0.214394
Chryseobacterium	0.238167	0.220331	0.178003	0.0979401	0.152562	0.174926	0.625917		0.299291	0.00818759		0.062159	0.0881103	0.331159	0.322218	0.229358		0.142583	0.143611	0.257368	0.210111
Pantoea	0.0468832	0.0910063	0.36576	0.0479281	0.0512814	0.402681	0.183195		0.0162177	0.571494		0.00230218	0.211206	0.940663	0.246805	0		0	0.101543	0.247209	0.207422
Altererythrobacter	0.211912	0.245877	0.0768096	0.062515	0.0435892	0.233626	0.210205		0.12237	0.248903		0.101296	0.146419	0.344006	0.486755	0		0.314095	0.411976	0.253982	0.206726
Paenibacillus	0.11252	0.0814267	0.085344	0.0635569	0.0307688	0.14088	0.257178		0.150383	0.483068		0.409789	0.22805	0.139886	0.375692	0		0.318228	0.426483	0.199799	0.206062
Mycobacterium	0.176281	0.178819	0.0536448	0.0302156	0.0423071	0.150272	0.312372		0.0840373	0.546931		0.237125	0.13087	0.398247	0.220754	0		0.38022	0.39747	0.160291	0.205874
Clavibacter	0.0487585	0.0223524	0.0085344	0.0354252	0.00128203	0.0375679	0.0775057		0.0176921	0.00818759		0.0115109	0.0310978	0.0970638	0.0644436	2.98165		0.00206641	0.0377161	0.00903047	0.205405
Gaiella	0.0393819	0.15966	0.0292608	0.0187545	0.0102563	0.30524	0.366391		0.104678	0.543656		0.0920874	0.168446	0.161297	0.507322	0		0.177712	0.5846	0.194155	0.2037
Clostridium_IV	0.101268	0.0335287	0.0512064	0.0843952	0.0461533	1.37006	0.120956		1.16915	0.0278378		0.025324	0.0285063	0.0756527	0.0397631	0		0.0268634	0.0522224	0.0914335	0.196725
Porphyromonas	0.17253	0.317724	0.403555	0.156287	0.323073	0.103312	0.0164406		0.280124	0.0278378		0.108203	0.846118	0.0542415	0.00822684	0.458716		0.00206641	0.00435186	0.0575692	0.196493
Saccharomonospora	0.00750131	0.0271422	0.0195072	0.0156287	0.00769221	1.60251	0.27949		0.281599	0.22434		0.0598568	0.064787	0.0114193	0.0425053	0.229358		0.318228	0.0928397	0.0259626	0.194727
Deinococcus	0.151902	0.25386	0.0390144	0.0166707	0.0153844	0.0610479	0.155011		0.740118	0.149014		0.115109	0.0738572	0.15987	0.573137	0		0.204575	0.442439	0.132071	0.193122
Hyphomicrobium	0.268172	0.265036	0.193853	0.012503	0.0256407	0.0586999	0.0587165		0.153331	0.0933386		1.59311	0.0207318	0.0485319	0.0452476	0		0.194243	0.0855866	0.053054	0.186459
Jeotgalicoccus	0.0356312	0.0973927	0.679094	0.255269	0.260253	0.0903979	0.123305		0.0339098	0.0262003		0.382163	0.292837	0.118475	0.0562167	0.229358		0.142583	0.0290124	0.26527	0.183375
Saccharopolyspora	0.0956417	0.031932	0.0353568	0.0177126	0.0179485	1.33836	0.275967		0.265381	0.365167		0.0345328	0.0660827	0.0642334	0.127516	0		0.105387	0.172624	0.0925623	0.18273
Planomicrobium	0.0525092	0.0431083	0.0012192	0.0104192	0.0897424	0.0739619	0.143268		0.0176921	0.135914		0.087483	0.260444	0.131322	0.180991	0		1.29771	0.277069	0.241565	0.179083
Noviherbaspirillum	0.0131273	0.201172	0.0219456	0.0187545	0.00769221	0.0704399	0.185544		0.0648709	0.286566		0.0345328	0.114025	0.241232	0.717106	0.229358		0.316161	0.324939	0.138843	0.175665
Ammoniphilus	0.474458	0.162853	0.102413	0.00416767	0.00897424	0.0375679	0.0246609		0.138588	0.122814		1.29613	0.181404	0.0528141	0.0644436	0		0.173579	0.0406174	0.0270914	0.171328
Clostridium_XlVa	0.0562598	0.0782335	0.131674	0.903341	0.430764	0.179622	0.0681111		0.457045	0.00982511		0.0667634	0.059604	0.0856445	0.123403	0		0.130184	0.0507717	0.0756302	0.170993
Marmoricola	0.0356312	0.0782335	0.0682752	0.0208383	0.0141024	0.200754	0.177324		0.408392	0.284928		0.0598568	0.163263	0.181281	0.292053	0.229358		0.272767	0.208889	0.0970775	0.164296
Aquisphaera	0.00937664	0.0910063	0.0085344	0.0218802	0.0269227	0.354547	0.27127		0.185767	0.240715		0.0184175	0.263035	0.188418	0.268743	0.229358		0.132251	0.310433	0.129813	0.161793
Atopobium	0.783887	0.892501	0.0146304	0.0156287	0.0128203	0.670353	0.0575421		0.082563	0.0393005		0.00690655	0.0194361	0.0171289	0.0109691	0		0.0103321	0.0290124	0.0270914	0.158241
Kallotenue	0.00562598	0.0207558	0.0219456	0.0229222	0.0102563	0.289978	0.096295		0.0117947	0.353704		0	0.443143	0.0528141	0.153568	0.229358		0.595127	0.268365	0.11401	0.158215
Blautia	0.0787638	0.0542845	0.32065	1.54933	0.284612	0.00586999	0.0328812		0.0206407	0.00655008		0	0.0103659	0.0485319	0.0315362	0		0.00206641	0.00870373	0.152389	0.153363
Lachnospiracea_incertae_sedis	0.0375066	0.0782335	0.221894	0.881461	0.325637	0.0880499	0.0387529		0.0294868	0.00327504		0.0667634	0.0220276	0.0528141	0.0959798	0		0.469076	0.0130556	0.125298	0.149959
Aureimonas	0.0450079	0.110166	0.0207264	0.0604311	0.0230766	0.0645699	0.47208		0.324355	0.162114		0.0828787	0.0790401	0.255506	0.296166	0.229358		0.0413283	0.11605	0.0553116	0.143421
Others	19.4903	17.4716	12.7199	14.4462	12.0819	25.4746	23.6064		20.4874	26.3542		21.659	23.6835	25.6662	25.8666	19.9541		29.2026	26.7465	22.1664	21.5928
Unclassified	6.17546	7.72436	3.28331	3.9895	2.91919	7.07334	8.7605		8.21354	10.901		8.69305	10.8181	15.0477	8.04174	30.5046		15.277	9.67129	6.86993	9.64492

## Sheet: Table S3
Table S3. Heat-map of the 100 most abundant (mean relative abundance RA ≥ 0.10%) bacterial species detected in all the analysed samples. The bacterial species with a mean RA% < 0.10% and the unclassified ones (denoted as “Others” and “Unclassified”, respectively) are also reported.
Sampling date (year 2020)	2020-04-30	2020-05-01	2020-05-05	2020-05-06	2020-05-05	2020-05-17	2020-05-21		2020-05-07	2020-05-07		2020-05-01	2020-05-14	2020-05-02	2020-06-04	2020-05-03		2020-05-08	2020-07-16	2020-07-11
Species	HIRPA	RPA	RP1B	RP2B	BTPB	RP1B+C	RP2B+C		EF1	EF2		HIR1	HIR2	R1	R2	MSR		RB1	RB2	PSD	mean
Staphylococcus pettenkoferi	17.3069	9.29946	2.94799	2.93863	0.979826	2.49974	1.53947		0.902642	0.0671757		0.506784	0.020763	0.187274	0.0315618	0.688073		0.028943	0.236819	0.751854	2.40788
Corynebacterium tuberculostearicum	1.31354	1.13587	4.80192	4.80564	5.73404	1.45495	1.21958		1.09585	0.339155		1.25314	0.0519076	0.340238	0.200349	1.37615		2.62347	1.48048	2.50543	1.86657
Methyloversatilis universalis	3.98003	3.4236	1.58804	0.0302307	0.0410398	0.0611125	0.0117607		0.362827	0.119605		16.6018	0.00389307	0.427442	0.027445	0.458716		0.582994	0.0145288	0.00339182	1.63167
Pedobacter sp.	0	0	0.00731814	0.0208488	0.0179549	0.0211543	0.0141128		0.0427722	0.00983059		0	22.1996	0.0428872	0	0.917431		0.00826942	0	0.00565304	1.37105
Uncultured Acidobacteria	3.8787	0.980909	0.306142	0.571256	0.274454	0.827369	0.655071		1.38641	1.22391		4.08422	0.243966	1.8127	0.599673	0		2.05908	0.466373	0.0361795	1.14155
Propionibacterium acnes	1.97219	0.547967	3.40782	2.23916	3.15366	0.17276	0.168178		0.269908	0.222827		2.30126	0.0246561	0.20014	0.568112	1.37615		0.547849	0.0842668	0.196726	1.02668
Rubellimicrobium roseum	0.189525	1.5113	0.125628	0.117795	0.146204	0.839121	0.769149		2.19318	2.52318		0.186589	0.891513	1.16081	1.8196	0		0.959252	1.55458	0.705499	0.923114
Staphylococcus cohnii	0.0469122	0.123013	8.54759	2.50289	1.32738	0.0470096	0.353997		0.69763	0.0196612		0.00230356	0.0415261	0.147246	0.0946853	0.229358		0	0.0305104	0.609398	0.87183
Finegoldia magna	0.0994539	0.201294	2.21008	3.38584	4.46308	0.21977	0.165826		1.1047	0.011469		0.0207321	0.0233584	0.161542	0.0247005	0.917431		0.264621	0.0493978	0.195595	0.795229
Acinetobacter lwoffii	0.118219	0.690151	0.625701	0.494115	4.63494	0.198616	0.481012		0.235985	0.0688141		0.202714	0.238775	0.53323	0.174276	0.688073		0.028943	0.171439	0.944058	0.619356
Corynebacterium jeikeium	0.227055	0.306734	2.64307	1.33953	2.83944	0.383128	0.20934		0.575213	0.0262149		0.0598927	0.0142746	0.154394	0.0411675	0.229358		0.035145	0.00726438	0.151501	0.54369
Staphylococcus devriesei	0.379051	0.196501	2.2796	1.69605	3.04336	0.202141	0.124663		0.262533	0.0294918		0.421552	0.00129769	0.0586125	0.0150948	0		0.0454818	0.0305104	0.0689671	0.520877
Prevotella bivia	0.195155	0.257209	0.00609845	0.00625463	0.0012825	0.253852	0.0529231		5.78163	0.00491529		0	0.00519076	0.00714786	0	0.458716		0.0165388	0.00290575	0.00113061	0.414761
Uncultured eubacterium	0.108836	0.285965	0.082939	0.0521219	0.0769497	0.6123	0.608028		0.293506	0.611135		0.00230356	0.565793	0.36597	0.572228	0.229358		0.578859	0.987956	0.480508	0.383221
Blastococcus aggregatus	0.0675536	0.619858	0.0597648	0.0427399	0.0448873	0.326717	0.325771		0.262533	0.943736		0.315588	0.230989	0.416005	1.31873	0		0.336979	0.613114	0.254387	0.363491
Acinetobacter johnsonii	0.281473	0.220465	0.607406	0.631717	1.7801	0.142204	0.0976138		0.0191738	0.0212996		0.472231	0.0661822	0.20014	0.049401	0		0.200533	0.0174345	1.13739	0.349692
Oxalophagus oxalicus	1.08649	0.378624	0.271991	0.0125093	0.0243674	0.0564115	0.0188171		0.110618	0.275256		2.9716	0.0402284	0.0543237	0.102919	0.229358		0.198466	0.0770024	0.0339182	0.349582
Dietzia alimentaria	0.255203	0.188513	1.18798	0.917345	1.88142	0.0152781	0.0105846		0.163714	0.011469		0.829283	0.00259538	0.080056	0	0.229358		0.0950983	0.0203403	0.0113061	0.347032
Gemmatirosa kalamazoonesis	0.240191	0.44093	0.0622042	0.0375278	0.0782322	0.454818	0.317539		0.165189	0.69961		0.509088	0.356865	0.348816	0.60379	0.229358		0.285295	0.582603	0.325615	0.33751
Nitrolancea hollandica	0.0975775	0.199696	0.0707421	0.0344004	0.0282149	0.383128	0.291665		0.106193	0.686503		0.154339	0.192058	0.384555	0.437748	0.229358		0.723574	0.645077	0.514427	0.304662
Staphylococcus hominis	0.14449	0.322709	0.646436	0.470139	0.700242	0.303212	0.664479		0.0958688	0.0409608		0.322499	0.00908383	0.161542	0.148203	0		0.0165388	0.0595679	1.00059	0.300386
Solirubrobacter sp.	0.103207	0.108635	0.0695224	0.0218912	0.0359099	0.461869	0.409272		0.125367	0.925714		0.052982	0.27511	0.416005	0.425398	0.229358		0.582994	0.553546	0.208032	0.294401
Massilia aurea	0.303991	0.786005	0.0365907	0.301264	0.012825	0.0705144	0.172882		0.0973437	0.00819216		2.08703	0.0596937	0.417435	0.300523	0		0.0372124	0.188874	0.0542692	0.290273
Modestobacter lapidis	0.0300238	0.364246	0.0500073	0.0354429	0.0397574	0.380778	0.229334		0.154865	1.15346		0.191196	0.294576	0.424583	0.787672	0		0.291497	0.296387	0.158285	0.287183
Akkermansia muciniphila	0.0713066	0.0830737	0.00121969	0.0489946	0.0423223	1.66414	0.122311		2.18728	0		0	0.0155723	0.0114366	0.0027445	0.458716		0.00413471	0.0058115	0.0226122	0.278922
Corynebacterium pilbarense	0.127601	0.0958543	0.800117	0.721367	0.766932	0.0481848	0.239918		0.355452	0.0524298		0.0299463	0.0233584	0.0743378	0.0233283	0.688073		0.0330777	0.0058115	0.577741	0.274325
Pseudomonas pseudoalcaligenes	0.189525	0.694944	0.858662	0.464927	0.427071	0.398406	0.144657		0.0781699	0.0376839		0.949068	0.0246561	0.210147	0.010978	0		0.0723574	0.00145288	0.0553998	0.271653
Brevibacterium paucivorans	0.0994539	0.262002	1.52583	0.843332	1.17092	0.0399582	0.0611556		0.0471969	0		0	0.00648845	0.0757673	0	0.229358		0.0103368	0.0101701	0.0678365	0.261753
Solirubrobacter ginsenosidimutans	0.0281473	0.146977	0.0841587	0.0291883	0.00769497	0.332593	0.279905		0.123892	0.938821		0.115178	0.163509	0.217295	0.369135	0.458716		0.454818	0.491072	0.175244	0.259785
uncultured Acidobacteria	0.0243944	0.135794	0.0280529	0.0281458	0.0115425	0.521807	0.286961		0.113568	0.430907		0.117482	0.273813	0.258753	0.293662	0.229358		0.940646	0.450392	0.232905	0.25754
Corynebacterium vitaeruminis	0.480381	0.608675	0.524467	0.143856	0.659203	0.452467	0.274024		0.115043	0.00819216		0.244178	0.0220607	0.313076	0.0301895	0.229358		0.0888962	0	0.0870568	0.251831
Craurococcus roseus	0.416581	0.359454	0.101234	0.0218912	0.0256499	0.17041	0.135248		0.144541	0.478422		0.981318	0.119387	0.160112	0.507733	0		0.190197	0.204856	0.0678365	0.240286
Acinetobacter seohaensis	0	0.022366	1.16724	0.837077	1.09397	0.0105772	0.211692		0.0117992	0.00163843		0.16816	0.0142746	0.122943	0.021956	0.229358		0	0.00290575	0.151501	0.239262
Gemmiger formicilis	0.0638006	0.0159757	0.301264	2.27668	0.648943	0.132802	0.0152889		0.294981	0		0.00921425	0.00648845	0.0371689	0	0		0.119907	0.00726438	0.134542	0.239078
uncultured Acidobacteria	0.0562947	0.103842	0.0170757	0.0239761	0.0243674	0.311439	0.277552		0.104718	0.434184		0.124392	0.186867	0.191563	0.354041	0.917431		0.206735	0.505601	0.209162	0.238191
Bacteroides vulgatus	0.095701	0.0159757	0.136605	1.97959	0.875944	0.310263	0.0352821		0.205012	0.00327686		0	0.00129769	0.0114366	0.13997	0		0.163321	0.0058115	0.00791425	0.234553
Gemmatimonas phototrophica	0.129478	0.183721	0.0658633	0.0406551	0.0294974	0.41486	0.246975		0.182888	0.463676		0.073714	0.259538	0.258753	0.5489	0		0.252217	0.489619	0.291697	0.231297
Staphylococcus haemolyticus	0.0262709	0.0942567	1.13797	0.634845	1.2966	0.0705144	0.0470428		0.126842	0		0.214231	0.00129769	0.020014	0	0		0.0744248	0.0058115	0.0248734	0.222059
Bacteroides dorei	0.146366	0.0191709	0.141484	1.73879	0.751542	0.0716896	0.0129368		0.0870194	0.0196612		0.00230356	0	0.060042	0	0.458716		0.136445	0.00871726	0.0983629	0.220779
Sphingomonas cynarae	0.0600477	0.126208	0.00243938	0.108414	0.0346274	0.184513	0.473956		0.837746	0.13599		0.211928	0.147937	0.350245	0.461076	0		0.206735	0.254253	0.104016	0.217655
Hymenobacter ginsengisoli	0.696178	0.198099	0.0207347	0.180342	0.0141074	0.0352572	0.304602		0.23746	0.144182		0.00230356	0.0558007	0.290203	0.821978	0		0.134378	0.443127	0.100624	0.216434
Cloacibacterium normanense	0.232685	0.503235	0.529346	0.188681	0.996499	0.243275	0.283433		0.0265483	0.00327686		0.0345535	0.00389307	0.155823	0.0397953	0.229358		0.0537512	0.00435863	0.114191	0.214277
Gaiella occulta	0.0394063	0.159757	0.0292726	0.0187639	0.01026	0.305562	0.366934		0.104718	0.543959		0.0921425	0.1687	0.161542	0.507733	0		0.177792	0.585509	0.194465	0.203913
Rubrobacter xylanophilus	0.820026	0.17733	0.0683027	0.033358	0.0230849	0.157482	0.224629		0.141591	0.319494		0.0598927	0.106411	0.238739	0.19486	0		0.208803	0.435863	0.217077	0.201585
Skermanella aerolata	0.0112589	0.667785	0.0341513	0.00938194	0.0192374	0.237398	0.102318		0.0516217	0.373562		0	0.0973268	0.285914	0.124875	0		0.797999	0.313821	0.192203	0.195227
Bacteroides uniformis	0.135107	0.0159757	0.126848	1.179	0.486066	0.412509	0.0623317		0.396749	0.00327686		0.105964	0	0.0185844	0.0301895	0.229358		0.0454818	0.00435863	0.0553998	0.194541
Enterococcus faecalis	0.0375298	0.123013	0.015856	0.272076	0.0243674	1.24223	0.102318		1.31709	0		0	0.0817545	0.0285914	0	0		0	0.00290575	0.0384407	0.193304
Stenotrophobacter terrae	0.00562947	0.154964	0.0548861	0.0364853	0.0282149	0.272656	0.151713		0.0486718	0.0933906		0.179678	0.114197	0.260182	0.282684	0.229358		0.599533	0.552093	0.180897	0.190896
Micrococcus lylae	0.00187649	0.140586	2.29302	0.172002	0.259064	0.0105772	0.084677		0.00294981	0.00163843		0	0.0285492	0.0586125	0.005489	0		0	0	0.168461	0.189853
Rubrobacter radiotolerans	0.142613	0.22366	0.0304923	0.0156366	0.0166724	0.162183	0.309306		0.131267	0.358816		0.0230356	0.131067	0.155823	0.349924	0.229358		0.25015	0.486713	0.202379	0.189359
Clavibacter michiganensis	0.0243944	0.0175733	0	0.0145941	0	0.0141029	0.0329299		0.00589962	0.00819216		0.0115178	0.00908383	0.030021	0.0205838	2.98165		0.00206735	0.0101701	0.00452243	0.187488
Microvirga lupini	0.00187649	0.166147	0.110992	0.0312731	0.01026	0.369025	0.252855		0.184363	0.36537		0.00460713	0.20763	0.218725	0.314245	0		0.0888962	0.54047	0.304134	0.186522
Ilumatobacter fluminis	0.0750596	0.0926592	0.0256135	0.0354429	0.0205199	0.255027	0.282257		0.076695	0.432546		0.170464	0.19076	0.135809	0.182509	0.229358		0.124041	0.4039	0.156024	0.169923
Micrococcus sp.	0.0375298	0.204489	0.607406	0.255397	0.360381	0.0528858	0.159945		0.0339228	0.0131074		0.154339	0.0155723	0.315935	0.0741015	0		0.035145	0.0145288	0.548345	0.16959
Rhodococcus ruber	0.487887	0.284368	0.163439	0.00729706	0.0153899	0.0235048	0.00235214		0.140116	0.0704525		1.28769	0	0.0486055	0.043912	0		0.287362	0.00145288	0.00226122	0.168594
uncultured eubacterium	0.0825655	0.17094	0.0646436	0.0229336	0.0230849	0.272656	0.19758		0.061946	0.122882		0.580498	0.206333	0.171549	0.153692	0		0.192264	0.353049	0.145848	0.166027
Pseudomonas aeruginosa	0.142613	1.59278	0.0365907	0.0125093	0.00769497	0.652258	0.00588035		0.061946	0		0.00460713	0	0.23445	0.00137225	0		0.00206735	0	0.0237428	0.163442
Aquisphaera giovannonii	0.00938245	0.0910616	0.00853783	0.0218912	0.0269324	0.354922	0.271672		0.185838	0.240849		0.0184285	0.263431	0.188704	0.268961	0.229358		0.132311	0.310915	0.13002	0.161954
Kallotenue papyrolyticum	0.00562947	0.0207684	0.0219544	0.0229336	0.01026	0.290284	0.0964377		0.0117992	0.353901		0	0.44381	0.0528942	0.153692	0.229358		0.595398	0.268782	0.114191	0.158358
Kocuria rhizophila	0.424087	0.234843	0.0817193	0.0615038	0.0949046	0.0329067	0.254031		0.0943939	0.0131074		0.147428	0.0103815	0.121514	0.0466565	0		0.231544	0.0217931	0.817429	0.158132
Acinetobacter baumannii	0.088195	0.107037	0.746451	0.579595	0.285996	0.0998954	0.249327		0.0825947	0.00163843		0.170464	0.00389307	0.0457463	0.071357	0		0.00206735	0.00145288	0.0599222	0.152684
Pseudomonas sp.	0	0.00798786	0.0109772	0.0177214	0.00769497	0.00470096	0.00705642		2.36132	0.00983059		0.0875354	0.00129769	0.0214436	0.00960575	0		0.00206735	0.0159816	0.0146979	0.15176
Chthoniobacter flavus	0.0694301	0.0862689	0.00609845	0.0427399	0.00512998	0.183337	0.285785		0.0353977	0.201527		0.0414641	0.169997	0.151535	0.128992	0.229358		0.194331	0.460562	0.231775	0.148455
Coleofasciculus chthonoplastes	0.00187649	0.00319514	0.00121969	0.00416975	0.0012825	0.31614	0.372814		0.0132741	0		0	0.121983	0.0457463	0.363646	0.229358		0	0.277499	0.749593	0.147165
Prevotella timonensis	0.0450357	0.0543174	0.179295	0.862096	1.13757	0.108122	0.0199932		0.0265483	0.00163843		0.00691069	0.00129769	0.00714786	0	0		0.00206735	0	0.0146979	0.145102
Rubellimicrobium thermophilum	0.129478	0.0702932	0.0243938	0.0271034	0.0230849	0.176286	0.0870291		0.0811197	0.473507		0.283338	0.107708	0.144387	0.211327	0.229358		0.0785595	0.193233	0.100624	0.143578
Anaeromassilibacillus senegalensis	0.00562947	0	0.00243938	0.00521219	0.0012825	1.25163	0.0905573		1.05308	0.00327686		0	0.00259538	0	0.0027445	0		0.00206735	0.00726438	0.00678365	0.14321
Hyphomicrobium zavarzinii	0.230808	0.218867	0.154901	0.00521219	0.0205199	0.0058762	0.00588035		0.126842	0.0425992		1.44203	0	0.0257323	0.010978	0		0.128176	0.0058115	0.00678365	0.143001
Micrococcus cohnii	0.00187649	0.0351466	1.57706	0.204318	0.225719	0.00235048	0.0282257		0.0103243	0.00327686		0.00460713	0.00389307	0.030021	0.005489	0.229358		0	0.00145288	0.0655753	0.142864
Microvirga aerophila	0.0544182	0.055915	0.0524467	0.00938194	0.0269324	0.182162	0.158769		0.0545715	0.385031		0	0.162211	0.0972109	0.270333	0		0.254285	0.418428	0.224991	0.141593
Atopobium vaginae	0.776867	0.870677	0	0	0	0.595847	0.0446906		0.0663707	0		0.00691069	0	0.00428872	0.00411675	0		0.00206735	0	0	0.13952
Anaerococcus provenciensis	0.212043	0.102245	0.465922	0.356514	0.609185	0.206842	0.116431		0.0752201	0		0.036857	0.00259538	0.0385984	0.0411675	0		0.00826942	0.00726438	0.0847956	0.139056
Ammoniphilus oxalaticus	0.382804	0.127806	0.0902571	0.00208488	0.00512998	0.0258553	0.0105846		0.125367	0.108136		1.05043	0.13496	0.0428872	0.0507733	0		0.146782	0.0276046	0.0214815	0.138408
Aciditerrimonas sp.	0.00938245	0.0814762	0.0243938	0.016679	0.0153899	0.252677	0.174058		0.0516217	0.301471		0.0483748	0.121983	0.231591	0.214071	0		0.481694	0.183062	0.131151	0.137593
Saccharopolyspora rectivirgula	0.0112589	0.0159757	0.00609845	0.00521219	0.00641248	1.27514	0.216397		0.240409	0.265426		0.0207321	0.0246561	0.0171549	0.0452843	0		0.0206735	0.104607	0.0474855	0.136642
Anaerococcus vaginalis	0.0262709	0.0255611	0.185393	0.45346	0.614315	0.163358	0.0411624		0.696155	0.00491529		0	0.00259538	0.00571829	0.005489	0		0.07029	0	0.0271346	0.136578
Nocardioides glacieisoli	0.159502	0.0750859	0.00853783	0.0208488	0.0179549	0.126926	0.152889		0.23156	0.367009		0.036857	0.129769	0.161542	0.13997	0		0.291497	0.258612	0.114191	0.134868
Corynebacterium singulare	0.108836	0.0926592	0.43421	0.537898	0.362946	0.0481848	0.0411624		0.0693205	0.00163843		0.0598927	0.0194654	0.0414576	0.0192115	0.229358		0.064088	0.011623	0.142457	0.134377
Corynebacterium ureicelerivorans	0.0863185	0.0974519	0.0987949	0.0948618	0.12312	0.0904935	0.0858531		0.284657	0.160566		0.285642	0.0103815	0.0285914	0.0960575	0		0.42174	0	0.270215	0.131456
Phycisphaerae bacterium	0.140737	0.0607077	0.0134166	0.0156366	0.0153899	0.143379	0.206988		0.112093	0.196612		0.00460713	0.0973268	0.197281	0.167415	0		0.401067	0.344332	0.11193	0.131113
Bacteroidetes bacterium	0.0525417	0.0351466	0.00975753	0.0198063	0.0153899	0.178636	0.107022		0.0398224	0.117967		0.0230356	0.0506099	0.122943	0.503616	0		0.285295	0.380654	0.275868	0.130477
Bacteroides massiliensis	0	0	0.0768405	1.26552	0.382184	0	0.00823249		0	0.00163843		0	0.00648845	0.00857743	0	0.458716		0	0	0.00904486	0.130426
Hymenobacter sp.	0.151996	0.102245	0.00487876	0.233506	0.00384749	0.0575868	0.329299		0.494093	0.0524298		0.00230356	0.0389307	0.175837	0.237399	0		0.0310103	0.145288	0.119844	0.128264
Flavisolibacter ginsenosidimutans	0.157625	0.0415369	0.0500073	0.0385702	0.0307799	0.166884	0.14348		0.0280232	0.163843		0.0391606	0.136257	0.171549	0.271706	0		0.0909636	0.380654	0.239689	0.126513
Aciditerrimonas ferrireducens	0.00375298	0.0862689	0.015856	0.0145941	0.01026	0.173936	0.149361		0.0604711	0.255595		0.0621962	0.111601	0.463181	0.193487	0		0.223274	0.200497	0.100624	0.124997
Corynebacterium appendicis	0.0581712	0.151769	0.348832	0.263737	0.235979	0.0129276	0.0917334		0.0589962	0.0638988		0.0668033	0.0324423	0.0557533	0.0315618	0.229358		0.0392797	0.238272	0.101755	0.122428
Vulcaniibacterium thermophilum	0.287103	0.209282	0.141484	0.0083395	0.00641248	0.0117524	0.00705642		0.061946	0.00491529		1.20937	0.00129769	0.0457463	0.0192115	0		0.035145	0.00290575	0.00791425	0.12117
Stenotrophobacter roseus	0.183896	0.246026	0.0634239	0.00938194	0.0192374	0.0481848	0.034106		0.0265483	0.0393223		1.04351	0.0259538	0.070049	0.038423	0		0.0950983	0.0755496	0.0384407	0.121009
Geminicoccus roseus	0.0600477	0.0607077	0.0463482	0.0145941	0.0218024	0.237398	0.155241		0.00737452	0.362093		0.0552855	0.182974	0.160112	0.222305	0		0.0909636	0.172892	0.169591	0.118808
Thermus scotoductus	0.197031	0.132598	0.0768405	0.0302307	0.0346274	0.058762	0.0282257		0.432147	0.142544		0.555159	0.00259538	0.0228732	0.043912	0		0.227409	0.00726438	0.0146979	0.118054
Leptothrix discophora	0.165131	0.22366	0.0914768	0.00625463	0.012825	0.00822668	0.0105846		0.116517	0.0262149		1.07576	0.00389307	0.0243027	0.0027445	0		0.192264	0.0058115	0.00565304	0.11596
Roseomonas vinacea	0.0713066	0.150172	0.0878177	0.0323156	0.0115425	0.102246	0.123487		0.0589962	0.373562		0	0.071373	0.184415	0.397953	0		0.107502	0.155458	0.0226122	0.11475
Klebsiella pneumoniae	0.0300238	1.29883	0.00853783	0	0.00384749	0.171585	0.034106		0.300881	0		0.00230356	0.0103815	0.0314506	0	0		0	0	0.0158285	0.112222
uncultured Acidobacteria	0.00562947	0.0830737	0.0365907	0.0187639	0.0205199	0.178636	0.130544		0.00884943	0.0753678		0.0437677	0.116792	0.115795	0.065868	0.229358		0.388663	0.251348	0.135673	0.112073
Sphingomonas oryziterrae	0.0431593	0.0862689	0.015856	0.0281458	0.0282149	0.156307	0.108198		0.061946	0.206442		0.110571	0.105113	0.147246	0.307384	0		0.146782	0.21212	0.116453	0.1106
Microvirga lotononidis	0.0788126	0.0287563	0.0329316	0.0427399	0.0205199	0.163358	0.174058		0.0294981	0.286725		0.0322499	0.110304	0.237309	0.257983	0		0.0971657	0.0958898	0.11193	0.105896
Arthrobacter creatinolyticus	0.0431593	0.0191709	0	0.0114668	0.0012825	0.00352572	0.0188171		0.0014749	0.00163843		0.195803	1.13029	0.0328802	0.00411675	0		0.264621	0.00145288	0.0599222	0.105272
Nocardioides mesophilus	0.0938245	0.0958543	0.0243938	0.0145941	0.00641248	0.138678	0.0799727		0.045722	0.267064		0.00691069	0.0739683	0.118654	0.208582	0		0.221207	0.246989	0.122106	0.10382
Saccharomonospora viridis	0	0.0143781	0.00121969	0.00416975	0.00256499	0.889657	0.183467		0.179938	0.108136		0.0115178	0.0298469	0.00428872	0.021956	0.229358		0	0.0711909	0.00791425	0.103506
Enterococcus columbae	0.0825655	0.00319514	0.0109772	0	0.00641248	0.0528858	0.136424		0.0250734	0.00983059		0.10366	1.05502	0.0614716	0.021956	0		0.00206735	0.0929841	0.0395713	0.100241
Others	28.0441	28.9288	20.3518	27.929	21.8909	38.4703	35.5784		34.1647	40.792		24.8347	31.7091	35.5463	41.8317	21.1009		39.8958	40.9043	38.132	32.3591
Unclassified	29.7949	35.0156	30.5618	31.515	32.056	32.54	44.6483		33.1618	37.6102		27.2719	34.6211	46.8128	38.7359	59.4037		37.5328	38.6654	41.3531	37.1353

## Sheet: Table S4
Table S4. Spearman correlation coefficients between the 21 most abundant bacterial species (mean RA% > 0.30%), Others and Unclassified in the 17 analysed samples. Values significant at a p-level < 0.05 and 0.01 are marked by * and **, respectively. Negative correlations are marked in bold.
	Staphylococcus pettenkoferi	Corynebacterium tuberculostearicum	Methyloversatilis universalis	Pedobacter sp.	Uncultured Acidobacteria	Propionibacterium acnes	Rubellimicrobium roseum	Staphylococcus cohnii	Finegoldia magna	Acinetobacter lwoffii	Corynebacterium jeikeium	Staphylococcus devriesei	Prevotella bivia	Uncultured eubacterium	Blastococcus aggregatus	Acinetobacter johnsonii	Oxalophagus oxalicus	Dietzia alimentaria	Gemmatirosa kalamazoonesis	Nitrolancea hollandica	Staphylococcus hominis	Others	Unclassified
Staphylococcus pettenkoferi
Corynebacterium tuberculostearicum	0.43
Methyloversatilis universalis	0.31	0.06
Pedobacter sp.	-0.2	-0.11	-0.26
Uncultured Acidobacteria	0.03	-0.27	0,62**	-0.3
Propionibacterium acnes	0.41	0.44	0,62**	-0.26	0.1
Rubellimicrobium roseum	-0.45	-0,64**	-0.16	-0.15	0.36	-0,55*
Staphylococcus cohnii	0,55*	0.38	-0.2	0.29	-0,49*	0.34	-0.44
Finegoldia magna	0,51*	0,70**	0.08	0.32	-0.31	0.43	-0,49*	0,74**
Acinetobacter lwoffii	0.37	0.28	-0.13	0.26	-0,58*	0.24	-0,50*	0,75**	0,52*
Corynebacterium jeikeium	0,77**	0,49*	0.26	0.22	-0.13	0,59*	-0,52*	0,79**	0,83**	0,58*
Staphylococcus devriesei	0,72**	0,57*	0.34	-0.19	0.23	0,60*	-0.44	0.48	0,52*	0.29	0,74**
Prevotella bivia	0.42	-0.05	0.34	0.41	0.18	-0.1	0	0.17	0.41	0.03	0.41	0.01
Uncultured eubacterium	-0.44	-0.33	-0,49*	0.03	-0.02	-0,83**	0,66**	-0.45	-0.4	-0,50*	-0,59*	-0,63**	0.03
Blastococcus aggregatus	-0.39	-0,54*	-0.04	-0.4	0.44	-0.44	0,86**	-0,55*	-0,59*	-0,49*	-0,57*	-0.41	-0.17	0,66**
Acinetobacter johnsonii	0.45	0,58*	0.14	-0.25	0.02	0,51*	-0,54*	0.35	0.36	0.43	0.46	0,74**	-0.31	-0,60*	-0.38
Oxalophagus oxalicus	0.08	-0.23	0,82**	-0.47	0,51*	0.37	0.14	-0.47	-0.32	-0.36	-0.13	-0.02	0.14	-0.18	0.22	-0.16
Dietzia alimentaria	0,55*	0,63**	0,63**	-0.06	0.11	0,82**	-0,61**	0.36	0,60*	0.32	0,67**	0,73**	0.15	-0,81**	-0,59*	0,51*	0.26
Gemmatirosa kalamazoonesis	-0,49*	-0,60*	-0.13	-0.36	0.23	-0,49*	0,65**	-0,72**	-0,84**	-0.46	-0,74**	-0,54*	-0.38	0,60*	0,82**	-0.42	0.27	-0,65**
Nitrolancea hollandica	-0,61**	-0.28	-0.25	-0.16	0.1	-0,62**	0,59*	-0,59*	-0,49*	-0.46	-0,75**	-0,73**	-0.14	0,81**	0,72**	-0.46	0.05	-0,70**	0,67**
Staphylococcus hominis	0,57*	0.44	-0.15	-0.27	-0.13	0.28	-0.36	0,60*	0.35	0,59*	0,53*	0,69**	-0.27	-0.34	-0.17	0,76**	-0.37	0.25	-0.27	-0.37
Others	-0.32	-0.23	-0.37	-0.17	0.26	-0,53*	0,70**	-0.36	-0.31	-0,58*	-0.41	-0.3	-0.11	0,76**	0,73**	-0.35	-0.13	-0,63**	0,58*	0,69**	-0.12
Unclassified	-0.45	-0.32	-0.43	0.24	-0.32	-0,54*	0.31	-0.02	-0.17	0.13	-0.39	-0,76**	0.08	0,55*	0.34	-0,52*	-0.29	-0,61**	0.27	0,67**	-0.22	0.25

## Sheet: Figure S1
Figure S1. A schematic picture of the Intensive Care Unit (ICU) of the Operational Unit (OU) of Infectious Diseases (ID) of Santa Caterina Novella Hospital in Galatina (Lecce, Italy) where the air samplings were performed. The Medicine Store Room (MSR), the doctor’s office, the corridors, the five Room Patients (RP) with the corresponding BaThroom (BTP), and the three negative-pressure High Isola…

## Sheet: Figure S2
Figure S2. Relative abundance percentage (RA%) of the 20 most abundant bacterial genera (mean RA% > 0.93%) detected in the 17 analysed samples. The bacterial genera with a mean RA% < 0.93 and the unclassified ones (denoted as “Others” and “Unclassified”, respectively) are also represented in the plot.

## Sheet: Figure S3
Figure S3. Colour map of the dust load over Europe and Northern Africa on 15 May 2020 at 12:00 UTC provided by the BSC-DREAM M8b v2.0 model.

## Sheet: Figure S4
Figure S4. Relative abundance percentage (RA%) of the 21 most abundant bacterial species (mean RA% > 0.30%) detected in each of the 17 analysed samples. The bacterial species with a mean RA% < 0.30% and the unclassified ones (denoted as “Others” and “Unclassified”, respectively) are also represented in the plot.
